# Supplementary material for: TXNDC5 Plays a Crucial Role in Regulating Endoplasmic Reticulum Activity through Different ER Stress Signaling Pathways in Hepatic Cells
Source: Int J Mol Sci. 2024 Jun 28;25(13):7128. doi: 10.3390/ijms25137128 (PMC11241358; doi:10.3390/ijms25137128)
Supplement: Supplementary file 1 [file ijms-25-07128-s001.zip]

Archive with 1 entries (1 files):
- ijms-3060485-supplementary.pdf
